# Supplementary material for: Oxidative Stability of Walnut Kernel and Oil: Chemical Compositions and Sensory Aroma Compounds
Source: Foods. 2022 Oct 10;11(19):3151. doi: 10.3390/foods11193151 (PMC9563931; doi:10.3390/foods11193151)
Supplement: Supplementary file 1 [file foods-11-03151-s001.zip]

Archive with 1 entries (1 files):
- foods-1946541-supplementary.pdf
